# Supplementary material for: Optimization of MIMU Mounting Position on Shank in Posture Estimation Considering Muscle Protuberance
Source: Sensors (Basel). 2025 Apr 3;25(7):2273. doi: 10.3390/s25072273 (PMC11991399; doi:10.3390/s25072273)
Supplement: Supplementary file 1 [file sensors-25-02273-s001.zip]

Archive with 1 entries (1 files):
- sensors-3542082-supplementary.pdf
